# Supplementary material for: Genome-wide characterization and analysis of Golden 2-Like transcription factors related to leaf chlorophyll synthesis in diploid and triploid Eucalyptus urophylla
Source: Front Plant Sci. 2022 Jul 28;13:952877. doi: 10.3389/fpls.2022.952877 (PMC9366356; doi:10.3389/fpls.2022.952877)
Supplement: Supplementary file 2 [file Data_Sheet_2.xlsx]

## Sheet: Table S1
Table S1. The primers and reference gene used for qRT-PCR analysis.
Name	Gene ID	Left primer	Right primer
EgrGLK3	Eucgr.A01857.v2.0	ACGATGGCAGCAACAACAAC	ACGTCCCCATCGTTGATCAC
EgrGLK15	Eucgr.D00972.v2.0	ATCTCGGAGTCACCCATCCA	CAGTCACCCGTGGCTTTTTG
EgrGLK25	Eucgr.F04055.v2.0	ATTACAGAGGCCTTGCGCAT	GAGGGCATGTCAGGACAACA
EgrGLK37	Eucgr.K01056.v2.0	AGAAGAGAGAAGGGCGGAGT	ACCCCTAATTGCTCCACTGC
EgrGLK39	Eucgr.K01670.v2.0	CTGCATCGTCTGATCCTGCT	TACTGCGGTTGTAGCTGTGG
GAPDH	Eucgr.H04673.v2.0	GCTTTAGGGATCGACCGGAG	CTTGACCTTGAGCTCGTGGT

## Sheet: Table S2
Table S2. Protein sequences of the GLK transcription factors of Eucalyptus grandis.
Name	Gene ID	Sequence
EgrGLK1	Eucgr.A00189.1.v2.0	MSTLTSSCSWKAGDGVSDQFPAGLRVLVVDDDPTCLRILEKMLKTCQYQVTTCSRSDVALSTLRDNKNGFDIVLSDVHMPDMDGFKLLEHIGLEMDLPVIMMSADDGKQVVMKGVTHGACDYLIKPIRIEALKNIWQHVVRKRKNEWKELEQCGSVEDGDRPQKHLEDVDYSSTANEGSWKSGKRRKEEEDDAEERDDSSTLKKPRVVWSVELHQQFVSAVNQLGIDKAVPKKILELMNVPGLTRENVASHLQKYRLYLRRLSGVPQHQAGVNSSFIGTQDAGFGAISSLNGYEIQALAATGQLAPQSLATLQAAGLGRSAGKSGISIPMLDQRNLFSFDNPKLRFGEGQSQQNLGTNSKQANLLHGIPTTMEPKQLVNLQQSAQSFGSMSMPVHTHGA…
EgrGLK2	Eucgr.A01323.1.v2.0	MEASNTYSIPKPGMQQLNNVRASGAMSASSPVLPTHFEERYPKLPDSHQVTMSSSLSHGTPLQSSGGAIGPMCSSTSGYSTGLHYSSVTPSEKHSGNTPFIFQSTSGSTTYIIKSSADAELLQADASTQYDNNEKASWSSDALPCIYDFPVNSPFQNNQMENGDGIGVLAPEDFSKPNNWQDWADQLINEDDESPDWAQILSETNLPNPESKMAHGVIKSPSSLSAHQTRLHQGLPASSGDIQSANNSSSTANSSTAKARMRWTPELHEAFVEAVSKLGGSERATPKGVLKLMKAEGLTIYHVKSHLQKYRTARYRPDCSEGSSEKKLTTFEELSSLDLKTSMEITEALRMQMEVQKRLHEQLEIQRKLQLQIEEQGKYLQKMFEKQSHSGMSKLKESS…
EgrGLK3	Eucgr.A01857.1.v2.0	MLAVSPLRNPNDGSNNNQGEMESFSIGGGVGGSDDFPDFSDGSLLDSIDFDDLFMVINDGDVLPDLEMDPELLAEFSASCGEESGTGCSSISVERAEVNNGSKREVDEDKASELDNISSVSRGEEIVSKRDDSVVVNPVPNNNEETDNKRKKSSAQSSKSNRQAQGKRKVKVDWTPELHRRFVQAVEQLGLDKAVPSRILELMGIDCLTRHNIASHLQKYRSHRKHMLAREAEAANWSQRRHMHGNGGHKMRPDTMLVMSHSTTPTNGSPWLAPATLGFPPVTPMPPHFRPLHVWGHPPADHSLMHVWPKHSPSLLPPPLPSAWASPPQGAAPYGHQRVPNPPMPGTPCFVNPPLPATRFGAPPVPGIPPHAMYKVERKHNNNNNNDNNNRGYGVPPPG…
EgrGLK4	Eucgr.A01921.1.v2.0	MTDDRIEISDEDKSDGGFSNVQYKTNSSDSCDQKCLSFDLNEAADIENDENGLSADEDADSLSNNEYNLDEAASSKVDSSSGNNNCSSDEGKERTTTVRQYMRSKMPRLRWTPELHLAFVHAVERLGGQEKATPKLVLQLMNVRGLSIAHVKSHLQVLQHKNMDKEIILSS*
EgrGLK5	Eucgr.A02031.1.v2.0	MIMTSPGAETKRSRRNEVRRYNKSEVPRLRWTPELHNHFIEAVEQLGGKYNATPKRILQRMSVEGLKISHVKSHLQMYRSSKDGSKVANVVLWPWEGSHVYKANHQQNDEPRIICTNRVVETECYGWPLQTKKVDDNEYEEAQTSGQEGDGELSENCELSLSFNSSVTTQCVAAEDKEPSWPLVVDDPISQSGSDSGNHPPQAIRLNLDLNI*
EgrGLK6	Eucgr.A02082.1.v2.0	MHNHSLYGGKNFHPSSRMSILSERHLLLQAANGPGDSGLILSTDAKPRLKWTTDLHKRFVEAVNQLGGADKATPKSILKAMGIPGLTLYHLKSHLQKYRLSKNLHGQATNGTNRAVAEVKVSEANGPHLNNSSIGIQVNKNLHISEAFQVQIEVQRRLHEQMEAQRHMQLHIEAQGKYLQAVLEKAQETLGRHDSGSVGLEAAKYQLSELVSKVSADSLSSTFPDVVDIHLHQMQMNQNTDGSLDSCLTCERPQKDREEDVDGSRSRDHHPNPFLLPSDIADDRRRGQTVPEDAEERVKRAICDLSTTCGYRSSSEGTNGRVDEKIKLASPRRTSDDETGSIEAGREGLSLGYGSSRLRSKLDLNVRDEDLNGFGWS*
EgrGLK7	Eucgr.A02201.1.v2.0	MREDDGGNWFTKWQVELPPPEELTPLTQSLITPDLALAFDIGRGPSSSNNSISVVGAKQRHLLPSPPPLPQQLSSSTRDSKTGAPAARQPGPVDFADSGDLGSGGGAGGGGDEPARTLKRPRLVWTPQLHKRFVDAVAHLGIKNAVPKTIMQLMSVDGLTRENVASHLQKYRLYLRRMQGLSGGGGGSSSADAATERLFASAPVPPHFLHPGRPSSDHFLALQHHQHLAAEAAAAAAIPQYRRQVGHFGLPPNGQFEHPLLQSRQGQIAHSMGAAMSMHNPIQSSVGESDSVKGSGGRKVLTLFPTGDD*
EgrGLK8	Eucgr.A02444.1.v2.0	MIRSNHELTSGDNFERNSHHSRVLSAPPPWNAGISAQPTTRGSCLQSENLGPVKSSSTTMLSCFESPASAFYAAEHCMGFQQRGYDVSSSSDCSQPSKACDTEFPLYRSSRESFTINLQDQPDPFIESKGQAIAKSPYSNEYDRAAEKCYKFQYTNSQQSKVLAHGQDKLLGDSAASVWRCLSSPSAEKRDQKLEKQPSNFPSANAMSTGSILSNKTRIRWTQDLHEKFVECVNLLGGAEKATPKAILKLMDSDGLTIFHIKSHLQKYRIAKYMPDSAEGRTARRTSSNEVPQIDIKNSLQIGEALQLQLDVQRRLHEQLEIQRTLQLQIEEQGRQLRMMFDQQQKSSNGPSKSESVNSLEDVHFSATEGLQNTHNTHFPSKIS*
EgrGLK9	Eucgr.B02155.1.v2.0	MLSKNGTVGSGLSSASGCTSDICFSSPQQHERHGQYSPFISSTSMIRTSTPPVGFPRTEVQVTALTDIPKEIKDVPWDPNQLQDFLYSENVPSQNVQLGSRAAVMGCDNQSAGSDLIWTENFGEAMDLDWSKFLADDDAIDPSKPPLAVQGQSLPPAESSAAANQLSSAPSSKARMRWTPDLHEAFVEAVNQLGGGDRATPKGVLKLMNVESLTIYHVKSHLQKYRTARYKPDSAESEGSSEKKLSSLEDMKSLDLKTTMNITEALRMQMEVQKQLHEQLEIQRKLQLRIEEQGRCLQMLFEKQRNQTEATEQPQAEKGLETTNPSSSPGESSLNMNKRQKVSEARTTDDDNPDEGEIGLPSPKRVRGHEP*
EgrGLK10	Eucgr.B02313.1.v2.0	MSESDDLRHGRGGGSGDGELDGEDPVAEWEFGLPSCDDLAPLSQALIPPDLASAFSIALRPSRTAGDVNRASRSTLTGLRRCGSTASSQGFSTNDNFKSFVDDRQSMEVEVEEEEKEEEEEEEEEEEEDGADKSDSRKSRRIETAEEVDSTPRMDDSQEDPSEKTSKRPRLVWTPQLHKRFVDVVAHLGIKNAVPKTIMQLMNVEGLTRENVASHLQKYRVYLRRMQGMSSEGLSSSDQLFTSTPVVHSLNYVAGSTGHGDGQMPMPTPVPYGAQPPMMPMPVYAMGHGYGHMRMQIGDLSGFESNQYVTQQRDWSSNKYGSVASYQQTASNEKRF*
EgrGLK11	Eucgr.B02627.1.v2.0	MGSCGRSGTVRQYVRSKVPRLRWTPELHQCFVHAIQRLGGQDKATPKLVLQLMDVRGLTISHVKSHLQMYRSMRSDLGRSDRGCGQQKRRAAEDDDPDRDGGCVEEVNDDEGPPHAFAKPVHHSRFACSSPCKRSRTEKVATTTTSAVAEQAPYGFEVGGVDGFRWHTPCMPRDLHSFNDPLECAAKEESKFPLIAKLQDRMQMPRKGLKLTDWRSFPLEEYEVSQGCELSLSLSLQCHSIHRSNGSSTSEISEAFSSCSRSRECSGPCSDKSSVNLDLSIALCGS*
EgrGLK12	Eucgr.C00380.1.v2.0	MTVEDGGNDRFPVGMRVLAVDDDPTCLKVLENLLRSCQYQVTTTNQAIMALKMLRENRDKFDLVISDVNMPDMDGFKLLELVGLEMDLPVIMLSAYGDPKLVMKGITHGACDYLLKPVRMEELKNIWQHVIRRKTSNSKNQSQLPNQDKDNGESGQGAQGAQTTANPDGKLNKRRKDQNEEEEEEDGEDNENENEDPSSQKKPRVVWSVDLHRKFVSAVNQLGLEKAVPKKILDLMNVEGLTRENVASHLQKYRLYLKRISNVQQANMVAAFGAKDPSYMRMTALNGFGDFRTLAGSGRFSGTSLYPQGIMLGRLNSPVGLGLQGIAASGPIQPSHLQNVSKSINSLGKLQPNPPPANQNTSLLQPNHGKPGPHIRDITKFDNPTALKVSPIADNRVTA…
EgrGLK13	Eucgr.C04050.1.v2.0	MTVEDKKSGVLNEDGKDPFPVGMRVLAVDDDASCLKVWRVFTTTSEATVALKMLRDKRNRFDLVISDVNMPDMDGFKLLELVGLEMDLPVIMLSGHGDTELVMKGITHGACDYLLKPARMEELKNIWQHVVRRKNIEPKERSKFANVVKPLDGSGAGEQGPASTCNVDPNGKPNKKRKDLTDDEEEDCEENGHEIDDQSNQKKPRVVWSVDLHRKFVSAVEQLGYDKAVPKKILDLMNVEGITRENVASHLQKYRLYLKRLNTNGASQAAFGDFHALAGSGRLSSTSLSSYAAGGMLGRLSTPTSLGFRGITSSAAYRTNHIQKFSSSVNAVGARTANPFQGIPTCLELNQLQQGNVKTPVGEFNIDTTNASVATNLSDTRAVTGVSSNSLYVPRSNQA…
EgrGLK14	Eucgr.C04155.1.v2.0	MASPSELTLECKPQSYSMLLKSFGDHHAADQTQKLEEFLARLEEERLKIDAFKRELPLCMQLLTNAVEVSKQQLQAYRANSGPRPVLEEFIPLKNSSSEGSEKTPNLSDKATWMTSAQLWSQTSNDNPNKQQSLAPKETDIGFNVSPKFSLENKSRNGGAFLPFSKERNGSCPSPSLRALPELALGSPDKEMEDKKYPEAENGNGVSCVRRDGCSKIGNGEVGKGTVSSAEVQIPATANASNTNTTAANGQTHRKARRCWSPDLHRRFVNALQMLGGSQVATPKQIRELMKVDGLTNDEVKSHLQKYRLHTRRPSPSPQTAGSAAPQLVVLGGIWVPPDYATAVAHGNTSPLYGAHPSAHASPHYCTPPGMPQEFYSAAASHHEAVHHHPLHGHHHQIQ…
EgrGLK15	Eucgr.D00972.2.v2.0	MYQHKGGASSSLVPGNTMVHGQHLDSGANTMDSIGGGNNHSNNANLASKQRLRWTHDLHDRFVDAVAQLGGPDRATPKGVLRVMGVQGLTIYHVKSHLQKYRLAKYLPDSSDGKKAEKKESADVLSDMDGSSGGMQITEALKLQMEVQKRLHEQLEVQRQLQLRIEAQGKYLKKIIEEQQRLSGALADGSADESGDKGQEDSKTDPPTPAPISESPIQDKSKDCAVAKSLSLDGSLSSHNHEPLTPDSGCNVSSPAESPDGERSAKKPRVTAGASHAKPEIVLHPIFESSLGCSYTNSSFKLPDQGSV*
EgrGLK16	Eucgr.D01346.1.v2.0	MLALLPLGTISRRPSVVRPYVRSKTPRLRWTPDLHQCFMHAVEQLGGEDRATPKMVLQIMSVKGLTISHVKSHLQMYRSMKHEQIMQGHLYNSTTFLCIFL*
EgrGLK17	Eucgr.D02225.1.v2.0	MRMELFPAQPDLSLQISPPNSKPTSAWRRSTDQEEANLSFWKKALDSRSSLSSMSKPDTRPELSPSSTTLFTGSGPDTHPLLQKRGSNSLVHRFQEKNHKTVYQQHLQHNPLGQEVETLRPIRGIPLYQNTSFPFSHHQQQQPLEVIANSSLSSLANNAAMSRSSSNRFHSHGLMRSRLASRFPGPKRSTRAPRMRWTTTLHARFVHAVELLGGHERATPKSVLELMDVKDLTLAHVKSHLQMYRTVKTTDKTAASSGQSEVLDNASSGDTSEDLVFEIGNSRGPETSIQQGELNNQEKDYYALKWSKSAREAWKQGKLPEDDFIGNCATYVEEDRNAKCPSNERISDVNSPNLSGTSNNMKPNLEFTLGRSSSH*
EgrGLK18	Eucgr.D02611.1.v2.0	MYGGSGSGSGSESGGGGGGGVVMTRDPKPRLRWTADLHERFVDAVTRLGGPDKATPKSVHRLMGLKGLTLYHLKSHLQKYRLGQQMRRQNSDDTTKPSDGFPYVQFSPSRMAGSSSQAGHLQPGGEIPIEETLKCQIEVQKRLQEQLEVQKKLQMRIESQGKYLQTILEKAQKSLSLDASGPVNLEATRTQIADFNLAISNFGDHGRGGGGAVAERNNSSNFINMMMSMKEETYERGGHQNHGLAFQIYEGERPQAQDIEAKRSEGSSMIHFDLNIKGGHDFLGAKLGSNMMI*
EgrGLK19	Eucgr.E00234.1.v2.0	MELFPAQPDLSLQISPPNAKSASWRRTAEEDVNLGFWKRALDSRSHHSLPSSMAAKNDARFDLSLSNPRAGHNAVGGNTIPEGNNNVSYNHLHQGGNHIHSFQNQSQYSNSNHHQHMHQHHHSVLQHQPQGLSQELGFLRPIRGIPVYHQNSSSAFPFATQLQHLDPSPIHHPNSSNSLTNSANSIASNLCHSHGLVRSRFLSRFPAKRSMRAPRMRWTTTLHARFVHAVELLGGHERATPKSVLELMDVKDLTLAHVKSHLQMYRTVKTTDRTAANSSGQTDVFDNGSSGETSDDLVIEVANPKRPELGRHDYQDTSQHGLWSNSSREAWLHGKPKDSGGSTPSVEKDMDPKISSYERTSEISSPSVNLTGTSPMKLNLEFTLGRPH*
EgrGLK20	Eucgr.E00246.1.v2.0	MEIFPAQPDLSLQISPPNAKSASWRRTAEEDVNLGFWKRALDSRSHHSLPSSMAAKNDARFDLSLSNPRAGHNAVGGNTIPEANNNVSYNHLHQGGNHIHSFQNQSQYSDSNHHQHMHQHHHSVLQHQPQGLSQELGFLRPIRGIPVYHQNSSSAFPFATQLQHLDPSPIHHPNSSNSLTNSANSIASNLCHSHGLVRSRFLSRFPAKRGMRAPRMRWTTTLHARFVHAVELLGGHERATPKSVLELMDVKDLTLAHVKSHLQMYRTVKTTDRAAANSSGQTDVFDNGSSGETSDDLVIEVANPKRPELGRHDHQDTNQHGLWSNSSISSIYICQRSHSRSIMMDS*
EgrGLK21	Eucgr.E00308.1.v2.0	MVCTASDLQEWKDFPKGLKVLLLDQDSDSASEIRSKLELMDYVVFTFCNEDEALSAIASKPDSFHIAMVEVSTSSNGSFEFLEAARDLPTIMMSNNHCLSTIMKCIALGAVEFLHKPLCEDKLRNIWQHVAHKAFNAGVSEVSESLKLVKETSVSMLQHQLKNEEQNNDESREMRKLSVHETDQEMSAASDKYPAPSTPQLKGGARLLDDGDCQDQTNGTVEKESGEQDGESKFVETTCDDSMSENIQEAQGQRDRDVLVKEEDDSANNSKCESMISPLSENKDRSHDVLGCNDNQSKASSLHNSARTRVNRKKMKVDWTPELHKKFVQAVEQLGVDQAIPSRILDLMKVEGLTRHNVASHLQKYRMHRRHILPKEDERRWPHSHDGVTRSYYPHRPIM…
EgrGLK22	Eucgr.E02754.1.v2.0	MRSLESIEDHQEKSEEKGEKSSPAVSSQKLSSFDLNEEATFDEHDSPAEDDDLISDEDDNSSIREAEDKPGNRNAESAETMKAVRQYVRSKMPRLRWTPQLHYSFVRAVERLGGQERATPKSVLQQMNVKGLSINHVKSHLQIHQMTGPDHHFRIENGRIVLARNHCGDSNYSDSDFSRYLYSKAIITAA*
EgrGLK23	Eucgr.E04232.1.v2.0	MYQQRSVPSSSLVRNNSFTEGQQLDCGADAMVPMNGGNSLSNNSNLASKQRLRWTNELHEQFVDAVAQLGGPDRATPKGVLRVMGVPGLTIYHVKSHLQKYRLAKYLPDSSSDGKNAEKKDSADIASNTDGSSGMQITEALKLQMEVQKRLHEQLEVQRQLQLRIEAQGKYLKKIIEEQQRLSGVLTDGSGLGDDCLESDKKSDPATPAPTSECPLQEKAFEDHAPGKSHSIDESLSSHHEPQTPDSGCHVRPIAESPEGEKQAKKQRLTEDTAYAAEELFTPHPILDSGLNSYQQSHPAFLTREQFDPSLGISIANGEQPRKVSSGSL*
EgrGLK24	Eucgr.F02896.1.v2.0	MPLEGVFIEHSSSPVPDLSLHISLPSASTPAASICHDINGREESVDLWSKGEALKSSSNCSVRVDSHAHTELSLAHPANAAIGNENWCRMNFSVEAKDVLPNNPYQKGHNGGVSPVDVMDSTRPIKGIPIYQNRSFPFLPMENAREKDPKLCLPQVPYSSWSPSISPSSSCSSKAFHSPAPYLGRSLNPFSILNSGTPDPSSSGYQIPATGRFGGLSAYQLHQYHHHHHHHSQYAVIGSSEASHGMMRSRFVSKLPVKRSMRAPRMRWTSTLHARFVHAVELLGGHERATPKSVLELMDVKDLTLAHVKSHLQMYRTVKTTDKPAASSGQSDGSGDEDVSPMCNVSDHSSRRVTDQRKMIEGSAHVDMDTPSSTILWSNSSSSRSEVCRRSNPTDDGDG…
EgrGLK25	Eucgr.F04055.1.v2.0	MNGHSITLPQSGSTKGMKNSHYTGMSLDHRFLNAESEGISKASGWSSSSPSPLIRVEPLNLNLSRESTFPSHKTCSESSPSSPLSLASHVQTPKSTYSRSSVFCTSLYQSSSSTSEAHKHLRSLPFLPHPPAYNQSVSAIDSKSSSLFSEDISNLDDEKHTESLMTDFLGFPGDTSDGSFNGIDCASDDLMLTDQLELQYLSDELDLAITDNADTPNLDDIYEAHLPPSKQETELVCQQKCHSPLPAIDSVSSQPSSGPAAAHKPRMRWTPELHVRFVDAVNKLDGAEKATPKGVLKLMNVEGLTIYHVKSHLQKYRLAKYMPEKKEEKKGGSSEEKKAMSYGNESDGRRKGSTQITEALRMQMEVQKQLHEQLEVQRELQLRIEEHARYLQKILEEQQ…
EgrGLK26	Eucgr.F04475.1.v2.0	MFHPKKPSGMNSHERGMCVQGDSGLVLTTDPKPRLRWTVELHERFVDAVTQLGGPDKATPKTIMRVMGVKGLTLYHLKSHLQKFRLGKQPHKEFNDHSIKDGKRASALELQRSSASSSAMIGRSMNEMQMEVQRRLHEQLEVQRHLQLRIEAQGKYMQAMLEKACQTLAGESMVLHNSSGAGYHNHKTPSNMPNPMNSIGGGAPFVKDFGSSSPLNFPSFQDLNIYGGADQLDLHPNLDRPSLSLDSYHLPSNNNNSHDNSGFGKKRPSPFVTGGSGKNPLLWSADDLPEHGHDQIHTPEMVDSISVDIYEAKPPPALTGGGGGDEQKPLKPHRHDDHLFSRLDDADDDDLYPSLILW*
EgrGLK27	Eucgr.G01503.1.v2.0	MGSIPPELSLDFRPSFVPATIGDLLREVSAIGDARARSSRLDGYVARLQEEMHKIDAFKRELPLCMLLLKDAISALKMESEQCAAPTSAQPVLEEFIPLKKDKDEDDEKLELKKETDDSRDKKNWMSSVQLWNTDSSPSAVHSPDLKQELKLETTANQAQTLSATEDILETCKGRNGGRPFVQLKGYSPFSVTPVASAQEEKMKLPVQGLSLLSSGIKNPREKSFCTDARTGCGRLIPSPAHTVQSNLPSRGHQPPQQNARKQRRCWSPELHRRFVNALQQLGGSQVATPKQIRELMQVDGLTNDEVKSHLQKYRLHTRRISSATSSPADQSVAVLGGLWLSPDQYGDSPKGSSSQSDSPQGPLQLGGSMGATTSTTGGNSMEDDEDEKSECYSWKSHV…
EgrGLK28	Eucgr.G02094.1.v2.0	MDALQRAVQPPGAGGYGPHASGRGGGGDLAVPDQFPVGLRVLVVDDDLICLKVLEQMLRRCAYNVTTCPQATVALNLLREKKGCFDIVLSDVHMPDMDGYKLLEHVGLEMDLPVIMMSGDGSTNAVMRGIRHGACDYLIKPIRPEELQNIWQHVVRKKWNGNKEIEHSGSLEDNDRHKRGSDDADGSAVNEGGEGLLKNQKKRSIAKEEDEPELDSDDPTTSKKPRVVWSVELHQQFVSAVNQLGIDKAVPKRILELMNVPGLTRENVASHLQKFRLYLKRLSGVAQQQGGISSSFCGTVESNIKLGPLGRYDIQALAASGQISPQALAALQSELLGRPTSNLVLPSFDQPTLLQASLQGSKCLPVEHGVAFGQPLIKCPSNVSKQYQQSILSSQDAPS…
EgrGLK29	Eucgr.G02343.1.v2.0	MDNNHHHHHQFQKMQSYMEALEEEKRKIQVFQRELPLCLELVNQAIEACRQQLSGTTTENMQGGQSQCSDQTSTDGPVLEEFIPIKRICSASDDEEEEEGDEQHSHKKSKSDGAADKKKSDWLRSAQLWNQTTPGPTPQQEATPRRVSVVEVTRNGGAFQPFLRENKIPVKTSTSHDSDRQNKNNQSLIELHSPVPVTATSSTADTTTANGNGNGTRKEEKEGQTQRKQRRCWSPELHRRFLQSLQQLGGPHVATPKQIRELMKVDGLTNDEVKSHLQKYRLHTRRPSPTQHGGNSQAPQFVVVGGIWVPPPEYATVAASTTTTASGEAARPSPSSAGVYAPLAIAAAPQQRNPSKDHSPSHSEGRGSHSAGDAHSKSPSTSSSTHTATSSPVD*
EgrGLK30	Eucgr.G02494.1.v2.0	MGLQNHQKMNLVLSTDAKPRLKWTPELHHRFVEAVMQLGGADKATPKSLMRAMGIPGLTLYHLKSHLQKYRLGKSQQSESCIDTKQEGEFYATENKEVQSADEYQNTEIIDPSTFQMNESLQIAQALQMQMEVQRKLHEQIEVQKHLQLRIEAQGKYLQSVLRKAQETLARYNNSPVGIDAAKAELSQLVSMVSSGCPGSPFSELTELGSSDLNDAARKQLKGICSVESSLTSSESSGRNEEKPKGNEHGEMHNFSPTSIELRLSNIRPEEVPSQNICNKTTGRKRCASSGSDDNSLIAEQSSKSSPRTSYKQKKCGLPVTLDLNSQYQADFDPGPKSIDLNFQGIEQANGHF*
EgrGLK31	Eucgr.H00055.1.v2.0	MYQALHSLPLDGGGVGVGVGPSGDFRGDFDGAGHGLAGDACLVLTADPKPRLRWTAELHDRFVDAVTQLGGPDKATPKTIMRTMGVKGLTLYHLKSHLQKFRLGKQSGKDSSGNSKDAPCDTDSLNTGSSATSSSGILTQELNDYRVTEALRVQMEVQRRLHEQLEVQRHLQLRIEAQGKYLQSILEKACKVLNDQVAVPAGLEEARDELSELAIKVSNDYPGVRAVDTLKMPCFSELAAALDSTSLSGLPSWLGDGSAESCLTSLDSSISPNAIGSHVISVKKRLRPVFGNRELLPMESSTQKQVDWMMNNM*
EgrGLK32	Eucgr.H01993.1.v2.0	MRAVFSFSPRERVPESQRFSPIRPGGTRPSRGTESPEFRPAFEIESPHREEEEEEDEREGKGREGKGRKSWGREMELSLDLSLAREPRPVSEFFREVSGIPDRDERLSKLDDYVARLEEEMGKIDPFKRELPLCMLVLNDAMERLKEERLQCKEMEFIRPNRNSDKDKRAEVENKDSCDQRKWMSSPDQNLDQYAAEKNPIEPCSYKKKGGAFLPFGLHRAPPKEGKDSSPISRLTLSTPGSMLASPDNDNIKKLSFEAPFSTDHEKLQKSPQQAQQHRLQQHQLRKQRRCWSPELHRRFVEALEQLGGAQVATPKQIRELMQVEGLTNDEVKSHLQKYRLHVRRIPSPSAAVENGLSLVQERSGVDHSELRTSESDSPQGPLLACASARAASSAGGGS…
EgrGLK33	Eucgr.H04693.1.v2.0	MMESSKGFSSPRSNGFPAGLRVLVVDDDPTWLKILEKMLKKCSYEVTTCGLARDALKLLRERKGGYDIVISDVNMPDMDGFKLLELVGLEMDLPVIMMSVDGETSRVKKGVQHGACDYLLKPIRMKELRNIWQHVFRKRIHEIKDIESHDGLEDLQVTKSGYDWVDDGHFFSGEDMLTPGKKRKDLENKHDEKDLTDPSSSAKKARVVWSVDLHQKFVRAVNQIGYDKVGPKKILDLMNVPWLTRENVASHLQKYRLYLSRLQKENDMRSSYGGMKHSDLNPQDAARASSHQNSINFQQNDATNGNSKFAGNNLLIQNLNSKNNEIDTRGTIITEQSGPGISHSLPPLEQEMKFTAFDGITPRSYPWREVPEIQFHQENAGNQPEDCFGHVAGPVGGLQ…
EgrGLK34	Eucgr.I01178.1.v2.0	MCSASDSSPPPPFVPRTIRHFLTEIADVGDGSSRLDDFVERLEGELDKIDAFKRELPLCMLLLSEAIEALKNGSMRPSAPSARPVLEQFIPLENDAGGSEGVGEKPKDERRCTTSSPKLVDTAENSSSSSSFDLNENPKAELQTEIVEEQKLAACEGQSQFRTCESRNADARQSHPLFPSAMASGELAEIPLHGFLSLGVGIKNPSEESSSSTGTVSGRSRTISSVDCNAPSSSRGGNQQTAKKRRRSWSPELHQRFLDALQQLGGPQVATPKQIRELMQVDGLTNDEVKSHLQKYRLHNQRHPIKAFRSQKSGIQTVLQMATDISGDSLKMTGPQSPSPQSSFHIVGNPGLTSHTASDSMEEDREPRDP*
EgrGLK35	Eucgr.J00182.1.v2.0	MKKMRNGESTQLTISSPCNKNRKEQDEDSYEEEEEEEEEVGMFKDGRRSSSNSTVDESGKNDGSKVKAGGSVRKYVRSKMPRLRWTPDLHLCFLHAVERLGGHERATPKLVLQLMNVKGLSIAHVKSHLQMYRSKKTDDPNQAIKDHGFFGDGGDHHVYNLSQLPLLQTFNHRPSSLRFMDASWRGMHNPNQLPGSPVFERFKIRHIVASAAGDINCGINKRFGPPNRDPIHVGHPSFDGEAATTTTAATCDHYREDHSKSSTLHKSWQKISQAQVATPSSTAKEPDLLRTIEDIRRREQATRACLFDDACGLSSVQEERSRSVLKRKGLDQNAVVDLDLSLRVARPKKEYMENGNNAVDSDLSLSLSPSSRSLFSKLSRLKEDNGDGGGDLKKQDAST…
EgrGLK36	Eucgr.J01904.1.v2.0	MAAIPLEIRSEDEEEGDCESKTRNSTSSSNSIVEEFSENNNNNNKKNGISSGTSTGLRPYVRTQVPRLRWTPELHLRFIQAVERLGGQERATPKLVLQLMNIKGLSIAHVKSHLQMYRSKKINDRGEGKNPVSIYV*
EgrGLK37	Eucgr.K01056.1.v2.0	MRLFVPCRLEEDRDLGMLAVPPLREERGDETRRGETCFSIAGAGAGGGGGGGEDDVALFLNFSDAGDLLDSINFDDIFAGDDALPDLEMDAAEVSTEFSTGSENQAKANPSVTWDGGGPKELSEAEERSGSAAGAGAGAGEVSSSGGEGSEKKREGRSGGKRKEERDRGRRSSAAAAAAAAAQGKTNPQAQGKRKFKVDWTPDLHRKFVQAVEQLGVDKAVPSRILELMGNDSLNRHNIASHLQKYRSQRRHLQSLEADAARWSKRRQIYGGAAAAGGGSKRVMTPWAAPAMGFPPAPPSVHHFRPLHVWGHPTLSPSLKHGAWPLHSQPSLVPSPLPTWVPPPLLEHPPPPPPLPPPDPSYWHQQGFGFAPVPGIPHHQGVYKIDPSIGVLTPTGQLA…
EgrGLK38	Eucgr.K01476.1.v2.0	MYHHNQHLGKNISPPSRMPIPSDRHMFIQGGNGPGDSGLVLSTDAKPRLKWTPDLHERFVEAVNQLGGADKATPKTVMKLMGIPGLTLYHLKSHLQKYRLSKNLHGQANSGNNKIGTVAVGGDRVPETNGSHVHNLNIVPQTNKNLPFSEALQMQIEVQRRLHEQLEVQRHLQLRIEAQGKYLQSVLEKAQETLGRQNVGSASLEATKLQLSELVSKVSTQSLNSAFPDLKELQGLCAQQIQTNPPTDCSVDSCLTSCEGSHKDQEIHNNGIGLRPYSGGSVLLDPKGITDEPRTEKIEFKWGGDLKEDRMFLSYGVKEMERSFPGGLGQGHLSMSIGLEGGLGCSEVKNKAKEVGGSVNFLERLHSRADSVNMDSNQRSCGNQLHYFEAKLDLNAREE…
EgrGLK39	Eucgr.K01670.1.v2.0	MREEDSNWFSKWEDELPSPDELTPLSQTLITPDLALAFDIPTPPHANPSPTSPPRHPPPTPTNHSGHLPPPSSVTQPISAEFADSSELGPNSGGDEPARTLKRPRLVWTPQLHKRFVDAVAHLGIKNAVPKTIMQLMSVDGLTRENVASHLQKYRLYLKRMQGLSVGGGGGGGGGGGLAASSDPATDHLFASSPVPAHFLHPVRPSSEHYLPFVPVALQHHQMAAAAGHPQLQPQYHRQVGHFGPPPNGQFEHPFLSRQAGPIHRMGAPIHNPVQPYVEDLESANANGGRKVLTLFPTGDD*
EgrGLK40	Eucgr.K02966.2.v2.0	MKEIEGESRTECSEECQSSYQNKEEEEESDENEDESKAANGGSSSNSTVEEMSHDGRHHHQKKPSVRPYVRSKMPRLRWTPDLHLRFIHAIERLGGQDRATPKLVLQLMNIKGLSIAHVKSHLQMYRNKKIDDNGQVLADHRHLVECGENNNVYKLSQLPMLQGYSGQTSNFRYGDPCWRAGEYQMHNNPFSGWRSREETRPGLYGRVAEKLFGNKNGIWSNFLLGASSFNRQPNWTYQQEVKHPYISSRNQGTWKNIESRMSQIEHQRTAQLRAEGGENGNFDKSIASELKRKVDGRDIDLNLSLQVNQDYDEGHGSSEEANDVDSSLSLSLFSAKASKHRKLNDESKEIKEHGIGRASTLDLTL*

## Sheet: Table S3
Table S3. Identification of GLK domains in E. grandis.
Name	From	To	Domains short name
EgrGLK1	26	140	REC_typeB_ARR-like
EgrGLK1	170	264	Golden-2 like
EgrGLK2	344	387	Myb_CC_LHEQLE
EgrGLK2	258	314	Golden-2 like
EgrGLK3	164	465	Golden-2 like
EgrGLK4	37	156	Golden-2 like
EgrGLK5	28	82	Golden-2 like
EgrGLK6	143	189	Myb_CC_LHEQLE
EgrGLK6	46	99	Golden-2 like
EgrGLK7	119	228	Golden-2 like
EgrGLK8	301	347	Myb_CC_LHEQLE
EgrGLK8	216	269	Golden-2 like
EgrGLK9	262	306	Myb_CC_LHEQLE
EgrGLK9	150	241	Golden-2 like
EgrGLK10	147	287	Golden-2 like
EgrGLK11	17	91	Golden-2 like
EgrGLK12	17	131	REC_typeB_ARR-like
EgrGLK12	200	261	Golden-2 like
EgrGLK13	25	131	REC_typeB_ARR-like
EgrGLK13	201	360	Golden-2 like
EgrGLK14	246	323	Golden-2 like
EgrGLK15	136	181	Myb_CC_LHEQLE
EgrGLK15	49	102	Golden-2 like
EgrGLK16	24	81	Golden-2 like
EgrGLK17	184	246	Golden-2 like
EgrGLK18	128	174	Myb_CC_LHEQLE
EgrGLK18	28	81	Golden-2 like
EgrGLK19	206	267	Golden-2 like
EgrGLK20	207	267	Golden-2 like
EgrGLK21	294	549	Golden-2 like
EgrGLK21	20	131	REC_typeB_ARR-like
EgrGLK22	61	142	Golden-2 like
EgrGLK23	136	181	Myb_CC_LHEQLE
EgrGLK23	49	102	Golden-2 like
EgrGLK24	262	317	Golden-2 like
EgrGLK25	355	401	Myb_CC_LHEQLE
EgrGLK25	253	373	Golden-2 like
EgrGLK26	128	167	Myb_CC_LHEQLE
EgrGLK26	32	85	Golden-2 like
EgrGLK27	245	358	Golden-2 like
EgrGLK28	41	155	REC_typeB_ARR-like
EgrGLK28	179	284	Golden-2 like
EgrGLK29	226	285	Golden-2 like
EgrGLK30	122	168	Myb_CC_LHEQLE
EgrGLK30	18	71	Golden-2 like
EgrGLK31	147	191	Myb_CC_LHEQLE
EgrGLK31	49	102	Golden-2 like
EgrGLK32	262	351	Golden-2 like
EgrGLK33	22	136	REC_typeB_ARR-like
EgrGLK33	187	256	Golden-2 like
EgrGLK34	224	303	Golden-2 like
EgrGLK35	79	136	Golden-2 like
EgrGLK36	67	121	Golden-2 like
EgrGLK37	167	457	Golden-2 like
EgrGLK38	147	193	Myb_CC_LHEQLE
EgrGLK38	46	99	Golden-2 like
EgrGLK39	102	237	Golden-2 like
EgrGLK40	39	130	Golden-2 like

## Sheet: Table S4
Table S4. Analysis of duplication gene pairs
Name	Duplication gene pairs	Type of gene duplication	Ka	Ks	Ka/Ks
EgrGLK3	EgrGLK37	Segmental	0.30092	1.6206	0.185684
EgrGLK6	EgrGLK38	Segmental	0.327591	1.37973	0.237431
EgrGLK7	EgrGLK39	Segmental	0.220086	1.06741	0.206186
EgrGLK17	EgrGLK19	Segmental	0.267488	1.32515	0.201855
EgrGLK27	EgrGLK34	Segmental	0.446428	1.60905	0.277448

## Sheet: Table S5
Table S5. Conservative motif information of EgrGLK proteins.
Name	Sequence	Annotation
Motif 1	GPDKATPKSILZLMNVKGLTIYHVKSHLQKYR	Myb_SHAQKYF
Motif 2	RPYSTSKKPRLRWTPELHRRFVDAVEQL	Golden-2 like
Motif 3	ITEALRMQMEVQKRLHEQLEVQRHLQLRIEAQGKYLQKILEKAQKTL	Myb_CC_LHEQLE
Motif 4	LEMDLPVIMMSADGDTSLVMKGITHGACDYLLKPIRMEELKNIWQHVVRK	REC superfamily
Motif 5	MLKKCQYQVTTCSQATVALKLLREKKGGFDIVISDVNMPDMDGFKLLELV	REC superfamily
Motif 7	DQFPVGLRVLVVDDDPTCLKILE	REC superfamily
Motif 10	YHQDEETIDAAIGEVLSKPWLPLPLGLKPPSTECVLGELQRQGIPSIPP	Golden-2 like
Motif 6	IHDAADRSSKLDDYVARLEEEMHKIDAFKRELPLCMLLLNDAIEALK	No functional annotation
Motif 8	HNAVGGNTIPEGNNNVSYNHLHQGGNHIHSFQNQSQYSDSNHHQHMHQHH	No functional annotation
Motif 9	IRGIPVYHQNSSSAFPFATQLQHLDPSPIHHPNSSNSLTNSANSIASNLC	No functional annotation

## Sheet: Table S6
Table S6. Cis - elements in the upstream region of the EgrGLK genes.
Name	Cis - elements	Annotation
EgrGLK1	TGACG-motif	the MeJA responsive element
EgrGLK1	G-box	light responsive element
EgrGLK1	ACE	light responsive element
EgrGLK1	G-box	light responsive element
EgrGLK1	G-box	light responsive element
EgrGLK1	TCA-element	salicylic acid responsive element
EgrGLK1	ABRE	abscisic acid responsive element
EgrGLK1	ABRE	abscisic acid responsive element
EgrGLK1	ABRE	abscisic acid responsive element
EgrGLK1	ABRE	abscisic acid responsive element
EgrGLK1	CGTCA-motif	the MeJA responsive element
EgrGLK1	circadian	circadian control responsive element
EgrGLK10	G-box	light responsive element
EgrGLK10	G-box	light responsive element
EgrGLK10	G-box	light responsive element
EgrGLK10	G-box	light responsive element
EgrGLK10	TCA-element	salicylic acid responsive element
EgrGLK10	circadian	circadian control responsive element
EgrGLK10	TGACG-motif	the MeJA responsive element
EgrGLK10	TGACG-motif	the MeJA responsive element
EgrGLK10	TGACG-motif	the MeJA responsive element
EgrGLK10	TGACG-motif	the MeJA responsive element
EgrGLK10	TGACG-motif	the MeJA responsive element
EgrGLK10	G-box	light responsive element
EgrGLK10	G-box	light responsive element
EgrGLK10	ABRE	abscisic acid responsive element
EgrGLK10	ABRE	abscisic acid responsive element
EgrGLK10	ABRE	abscisic acid responsive element
EgrGLK10	ABRE	abscisic acid responsive element
EgrGLK10	ABRE	abscisic acid responsive element
EgrGLK10	ABRE	abscisic acid responsive element
EgrGLK10	CGTCA-motif	the MeJA responsive element
EgrGLK10	CGTCA-motif	the MeJA responsive element
EgrGLK10	CGTCA-motif	the MeJA responsive element
EgrGLK10	CGTCA-motif	the MeJA responsive element
EgrGLK10	CGTCA-motif	the MeJA responsive element
EgrGLK11	CAT-box	meristem responsive element
EgrGLK11	ABRE	abscisic acid responsive element
EgrGLK11	CGTCA-motif	the MeJA responsive element
EgrGLK11	CGTCA-motif	the MeJA responsive element
EgrGLK11	CGTCA-motif	the MeJA responsive element
EgrGLK11	CGTCA-motif	the MeJA responsive element
EgrGLK11	G-box	light responsive element
EgrGLK11	G-box	light responsive element
EgrGLK11	TGACG-motif	the MeJA responsive element
EgrGLK11	TGACG-motif	the MeJA responsive element
EgrGLK11	TGACG-motif	the MeJA responsive element
EgrGLK11	TGACG-motif	the MeJA responsive element
EgrGLK12	CGTCA-motif	the MeJA responsive element
EgrGLK12	CGTCA-motif	the MeJA responsive element
EgrGLK12	TGACG-motif	the MeJA responsive element
EgrGLK12	TGACG-motif	the MeJA responsive element
EgrGLK13	TCA-element	salicylic acid responsive element
EgrGLK14	CGTCA-motif	the MeJA responsive element
EgrGLK14	ABRE	abscisic acid responsive element
EgrGLK14	ABRE	abscisic acid responsive element
EgrGLK14	ABRE	abscisic acid responsive element
EgrGLK14	TCA-element	salicylic acid responsive element
EgrGLK14	G-box	light responsive element
EgrGLK14	G-box	light responsive element
EgrGLK14	G-box	light responsive element
EgrGLK14	TGACG-motif	the MeJA responsive element
EgrGLK14	G-box	light responsive element
EgrGLK14	ACE	light responsive element
EgrGLK14	ACE	light responsive element
EgrGLK15	G-box	light responsive element
EgrGLK15	TGACG-motif	the MeJA responsive element
EgrGLK15	TGACG-motif	the MeJA responsive element
EgrGLK15	TGACG-motif	the MeJA responsive element
EgrGLK15	TATC-box	gibberellin responsive element
EgrGLK15	ABRE	abscisic acid responsive element
EgrGLK15	ABRE	abscisic acid responsive element
EgrGLK15	ABRE	abscisic acid responsive element
EgrGLK15	CGTCA-motif	the MeJA responsive element
EgrGLK15	CGTCA-motif	the MeJA responsive element
EgrGLK15	CGTCA-motif	the MeJA responsive element
EgrGLK15	G-box	light responsive element
EgrGLK15	circadian	circadian control responsive element
EgrGLK16	TCA-element	salicylic acid responsive element
EgrGLK16	TCA-element	salicylic acid responsive element
EgrGLK16	CGTCA-motif	the MeJA responsive element
EgrGLK16	CGTCA-motif	the MeJA responsive element
EgrGLK16	CGTCA-motif	the MeJA responsive element
EgrGLK16	AuxRR-core	auxin responsive element
EgrGLK16	AuxRR-core	auxin responsive element
EgrGLK16	TGACG-motif	the MeJA responsive element
EgrGLK16	TGACG-motif	the MeJA responsive element
EgrGLK16	TGACG-motif	the MeJA responsive element
EgrGLK17	CGTCA-motif	the MeJA responsive element
EgrGLK17	ABRE	abscisic acid responsive element
EgrGLK17	ABRE	abscisic acid responsive element
EgrGLK17	G-box	light responsive element
EgrGLK17	circadian	circadian control responsive element
EgrGLK17	TATC-box	gibberellin responsive element
EgrGLK17	G-box	light responsive element
EgrGLK17	TGACG-motif	the MeJA responsive element
EgrGLK17	GCN4-motif	endosperm responsive element
EgrGLK18	G-box	light responsive element
EgrGLK18	G-box	light responsive element
EgrGLK18	TGACG-motif	the MeJA responsive element
EgrGLK18	TGACG-motif	the MeJA responsive element
EgrGLK18	G-box	light responsive element
EgrGLK18	G-box	light responsive element
EgrGLK18	G-box	light responsive element
EgrGLK18	G-box	light responsive element
EgrGLK18	G-box	light responsive element
EgrGLK18	G-box	light responsive element
EgrGLK18	TCA-element	salicylic acid responsive element
EgrGLK18	CGTCA-motif	the MeJA responsive element
EgrGLK18	CGTCA-motif	the MeJA responsive element
EgrGLK18	ABRE	abscisic acid responsive element
EgrGLK18	ABRE	abscisic acid responsive element
EgrGLK18	ABRE	abscisic acid responsive element
EgrGLK18	ABRE	abscisic acid responsive element
EgrGLK18	ABRE	abscisic acid responsive element
EgrGLK18	ABRE	abscisic acid responsive element
EgrGLK18	ABRE	abscisic acid responsive element
EgrGLK19	TCA-element	salicylic acid responsive element
EgrGLK19	G-box	light responsive element
EgrGLK19	G-box	light responsive element
EgrGLK19	G-box	light responsive element
EgrGLK19	G-box	light responsive element
EgrGLK19	G-box	light responsive element
EgrGLK19	ABRE	abscisic acid responsive element
EgrGLK19	ABRE	abscisic acid responsive element
EgrGLK19	ABRE	abscisic acid responsive element
EgrGLK19	G-box	light responsive element
EgrGLK19	G-box	light responsive element
EgrGLK19	TATC-box	gibberellin responsive element
EgrGLK19	TATC-box	gibberellin responsive element
EgrGLK19	GCN4-motif	endosperm responsive element
EgrGLK19	AuxRR-core	auxin responsive element
EgrGLK19	AuxRR-core	auxin responsive element
EgrGLK2	TGACG-motif	the MeJA responsive element
EgrGLK2	RY-element	seed-specific regulation responsive element
EgrGLK2	ABRE	abscisic acid responsive element
EgrGLK2	CGTCA-motif	the MeJA responsive element
EgrGLK20	ABRE	abscisic acid responsive element
EgrGLK20	ABRE	abscisic acid responsive element
EgrGLK20	G-box	light responsive element
EgrGLK20	CAT-box	meristem responsive element
EgrGLK20	G-box	light responsive element
EgrGLK20	G-box	light responsive element
EgrGLK21	TCA-element	salicylic acid responsive element
EgrGLK21	TCA-element	salicylic acid responsive element
EgrGLK21	G-box	light responsive element
EgrGLK21	ABRE	abscisic acid responsive element
EgrGLK21	ABRE	abscisic acid responsive element
EgrGLK21	CAT-box	meristem responsive element
EgrGLK21	G-box	light responsive element
EgrGLK21	GCN4-motif	endosperm responsive element
EgrGLK22	TGACG-motif	the MeJA responsive element
EgrGLK22	CAT-box	meristem responsive element
EgrGLK22	TCA-element	salicylic acid responsive element
EgrGLK22	CGTCA-motif	the MeJA responsive element
EgrGLK23	TGACG-motif	the MeJA responsive element
EgrGLK23	G-box	light responsive element
EgrGLK23	ABRE	abscisic acid responsive element
EgrGLK23	CGTCA-motif	the MeJA responsive element
EgrGLK23	CAT-box	meristem responsive element
EgrGLK23	CAT-box	meristem responsive element
EgrGLK23	CAT-box	meristem responsive element
EgrGLK24	TGACG-motif	the MeJA responsive element
EgrGLK24	G-box	light responsive element
EgrGLK24	AuxRR-core	auxin responsive element
EgrGLK24	ABRE	abscisic acid responsive element
EgrGLK24	ABRE	abscisic acid responsive element
EgrGLK24	CGTCA-motif	the MeJA responsive element
EgrGLK24	G-box	light responsive element
EgrGLK24	G-box	light responsive element
EgrGLK24	G-box	light responsive element
EgrGLK24	CAT-box	meristem responsive element
EgrGLK25	G-box	light responsive element
EgrGLK25	G-box	light responsive element
EgrGLK25	ABRE	abscisic acid responsive element
EgrGLK25	ABRE	abscisic acid responsive element
EgrGLK25	CGTCA-motif	the MeJA responsive element
EgrGLK25	TGACG-motif	the MeJA responsive element
EgrGLK25	G-box	light responsive element
EgrGLK25	G-box	light responsive element
EgrGLK26	TCA-element	salicylic acid responsive element
EgrGLK26	TCA-element	salicylic acid responsive element
EgrGLK26	TCA-element	salicylic acid responsive element
EgrGLK26	G-box	light responsive element
EgrGLK26	CGTCA-motif	the MeJA responsive element
EgrGLK26	MSA-like	cell cycle regulation responsive element
EgrGLK26	TGACG-motif	the MeJA responsive element
EgrGLK26	RY-element	seed-specific regulation responsive element
EgrGLK27	CGTCA-motif	the MeJA responsive element
EgrGLK27	CGTCA-motif	the MeJA responsive element
EgrGLK27	ABRE	abscisic acid responsive element
EgrGLK27	ABRE	abscisic acid responsive element
EgrGLK27	G-box	light responsive element
EgrGLK27	TCA-element	salicylic acid responsive element
EgrGLK27	CAT-box	meristem responsive element
EgrGLK27	TGACG-motif	the MeJA responsive element
EgrGLK27	TGACG-motif	the MeJA responsive element
EgrGLK28	TGACG-motif	the MeJA responsive element
EgrGLK28	TGACG-motif	the MeJA responsive element
EgrGLK28	TGACG-motif	the MeJA responsive element
EgrGLK28	TGACG-motif	the MeJA responsive element
EgrGLK28	TGACG-motif	the MeJA responsive element
EgrGLK28	TGACG-motif	the MeJA responsive element
EgrGLK28	TGACG-motif	the MeJA responsive element
EgrGLK28	TATC-box	gibberellin responsive element
EgrGLK28	C-box	light responsive element
EgrGLK28	G-box	light responsive element
EgrGLK28	G-box	light responsive element
EgrGLK28	G-box	light responsive element
EgrGLK28	TCA-element	salicylic acid responsive element
EgrGLK28	TCA-element	salicylic acid responsive element
EgrGLK28	TCA-element	salicylic acid responsive element
EgrGLK28	ABRE	abscisic acid responsive element
EgrGLK28	ABRE	abscisic acid responsive element
EgrGLK28	ABRE	abscisic acid responsive element
EgrGLK28	CGTCA-motif	the MeJA responsive element
EgrGLK28	CGTCA-motif	the MeJA responsive element
EgrGLK28	CGTCA-motif	the MeJA responsive element
EgrGLK28	CGTCA-motif	the MeJA responsive element
EgrGLK28	CGTCA-motif	the MeJA responsive element
EgrGLK28	CGTCA-motif	the MeJA responsive element
EgrGLK28	CGTCA-motif	the MeJA responsive element
EgrGLK28	CAT-box	meristem responsive element
EgrGLK28	CAT-box	meristem responsive element
EgrGLK29	ABRE	abscisic acid responsive element
EgrGLK29	CGTCA-motif	the MeJA responsive element
EgrGLK29	CGTCA-motif	the MeJA responsive element
EgrGLK29	CGTCA-motif	the MeJA responsive element
EgrGLK29	CGTCA-motif	the MeJA responsive element
EgrGLK29	G-box	light responsive element
EgrGLK29	TCA-element	salicylic acid responsive element
EgrGLK29	G-box	light responsive element
EgrGLK29	TGACG-motif	the MeJA responsive element
EgrGLK29	TGACG-motif	the MeJA responsive element
EgrGLK29	TGACG-motif	the MeJA responsive element
EgrGLK29	TGACG-motif	the MeJA responsive element
EgrGLK3	CAT-box	meristem responsive element
EgrGLK3	CAT-box	meristem responsive element
EgrGLK3	CAT-box	meristem responsive element
EgrGLK3	G-box	light responsive element
EgrGLK3	ABRE	abscisic acid responsive element
EgrGLK3	CGTCA-motif	the MeJA responsive element
EgrGLK3	TGACG-motif	the MeJA responsive element
EgrGLK3	G-box	light responsive element
EgrGLK30	TGACG-motif	the MeJA responsive element
EgrGLK30	TGACG-motif	the MeJA responsive element
EgrGLK30	ABRE	abscisic acid responsive element
EgrGLK30	ABRE	abscisic acid responsive element
EgrGLK30	CGTCA-motif	the MeJA responsive element
EgrGLK30	CGTCA-motif	the MeJA responsive element
EgrGLK30	RY-element	seed-specific regulation responsive element
EgrGLK30	G-box	light responsive element
EgrGLK30	G-box	light responsive element
EgrGLK31	ACE	light responsive element
EgrGLK31	G-box	light responsive element
EgrGLK31	G-box	light responsive element
EgrGLK31	CAT-box	meristem responsive element
EgrGLK31	CAT-box	meristem responsive element
EgrGLK31	ABRE	abscisic acid responsive element
EgrGLK31	ABRE	abscisic acid responsive element
EgrGLK31	ABRE	abscisic acid responsive element
EgrGLK31	ABRE	abscisic acid responsive element
EgrGLK31	ABRE	abscisic acid responsive element
EgrGLK31	TCA-element	salicylic acid responsive element
EgrGLK31	G-box	light responsive element
EgrGLK31	G-box	light responsive element
EgrGLK31	G-box	light responsive element
EgrGLK31	G-box	light responsive element
EgrGLK32	ACE	light responsive element
EgrGLK32	ACE	light responsive element
EgrGLK32	motif I	root specific responsive element
EgrGLK32	G-box	light responsive element
EgrGLK32	G-box	light responsive element
EgrGLK32	G-box	light responsive element
EgrGLK32	G-box	light responsive element
EgrGLK32	G-box	light responsive element
EgrGLK32	G-box	light responsive element
EgrGLK32	TGACG-motif	the MeJA responsive element
EgrGLK32	G-box	light responsive element
EgrGLK32	G-box	light responsive element
EgrGLK32	G-box	light responsive element
EgrGLK32	G-box	light responsive element
EgrGLK32	G-box	light responsive element
EgrGLK32	CGTCA-motif	the MeJA responsive element
EgrGLK32	ABRE	abscisic acid responsive element
EgrGLK32	ABRE	abscisic acid responsive element
EgrGLK32	ABRE	abscisic acid responsive element
EgrGLK32	ABRE	abscisic acid responsive element
EgrGLK32	ABRE	abscisic acid responsive element
EgrGLK32	ABRE	abscisic acid responsive element
EgrGLK32	ABRE	abscisic acid responsive element
EgrGLK32	ABRE	abscisic acid responsive element
EgrGLK32	ABRE	abscisic acid responsive element
EgrGLK32	ABRE	abscisic acid responsive element
EgrGLK32	ABRE	abscisic acid responsive element
EgrGLK32	ABRE	abscisic acid responsive element
EgrGLK32	ABRE	abscisic acid responsive element
EgrGLK33	ACE	light responsive element
EgrGLK33	TGACG-motif	the MeJA responsive element
EgrGLK33	TGACG-motif	the MeJA responsive element
EgrGLK33	G-box	light responsive element
EgrGLK33	CAT-box	meristem responsive element
EgrGLK33	circadian	circadian control responsive element
EgrGLK33	G-box	light responsive element
EgrGLK33	G-box	light responsive element
EgrGLK33	G-box	light responsive element
EgrGLK33	TCA-element	salicylic acid responsive element
EgrGLK33	CGTCA-motif	the MeJA responsive element
EgrGLK33	CGTCA-motif	the MeJA responsive element
EgrGLK33	ABRE	abscisic acid responsive element
EgrGLK33	ABRE	abscisic acid responsive element
EgrGLK33	ABRE	abscisic acid responsive element
EgrGLK33	ABRE	abscisic acid responsive element
EgrGLK33	ABRE	abscisic acid responsive element
EgrGLK33	ABRE	abscisic acid responsive element
EgrGLK33	ABRE	abscisic acid responsive element
EgrGLK34	TGACG-motif	the MeJA responsive element
EgrGLK34	TGACG-motif	the MeJA responsive element
EgrGLK34	G-box	light responsive element
EgrGLK34	G-box	light responsive element
EgrGLK34	ABRE	abscisic acid responsive element
EgrGLK34	ABRE	abscisic acid responsive element
EgrGLK34	ABRE	abscisic acid responsive element
EgrGLK34	CGTCA-motif	the MeJA responsive element
EgrGLK34	CGTCA-motif	the MeJA responsive element
EgrGLK34	circadian	circadian control responsive element
EgrGLK35	G-box	light responsive element
EgrGLK35	ABRE	abscisic acid responsive element
EgrGLK35	G-box	light responsive element
EgrGLK35	RY-element	seed-specific regulation responsive element
EgrGLK35	RY-element	seed-specific regulation responsive element
EgrGLK36	CGTCA-motif	the MeJA responsive element
EgrGLK36	CGTCA-motif	the MeJA responsive element
EgrGLK36	ABRE	abscisic acid responsive element
EgrGLK36	ABRE	abscisic acid responsive element
EgrGLK36	TCA-element	salicylic acid responsive element
EgrGLK36	RY-element	seed-specific regulation responsive element
EgrGLK36	G-box	light responsive element
EgrGLK36	TGACG-motif	the MeJA responsive element
EgrGLK36	TGACG-motif	the MeJA responsive element
EgrGLK36	AuxRR-core	auxin responsive element
EgrGLK37	ABRE	abscisic acid responsive element
EgrGLK37	ABRE	abscisic acid responsive element
EgrGLK37	ABRE	abscisic acid responsive element
EgrGLK37	ABRE	abscisic acid responsive element
EgrGLK37	ABRE	abscisic acid responsive element
EgrGLK37	ABRE	abscisic acid responsive element
EgrGLK37	ABRE	abscisic acid responsive element
EgrGLK37	CGTCA-motif	the MeJA responsive element
EgrGLK37	CGTCA-motif	the MeJA responsive element
EgrGLK37	G-box	light responsive element
EgrGLK37	G-box	light responsive element
EgrGLK37	G-box	light responsive element
EgrGLK37	G-box	light responsive element
EgrGLK37	CAT-box	meristem responsive element
EgrGLK37	TGACG-motif	the MeJA responsive element
EgrGLK37	TGACG-motif	the MeJA responsive element
EgrGLK37	G-box	light responsive element
EgrGLK37	G-box	light responsive element
EgrGLK37	G-box	light responsive element
EgrGLK37	G-box	light responsive element
EgrGLK37	G-box	light responsive element
EgrGLK38	circadian	circadian control responsive element
EgrGLK38	ABRE	abscisic acid responsive element
EgrGLK38	ABRE	abscisic acid responsive element
EgrGLK38	ABRE	abscisic acid responsive element
EgrGLK38	G-box	light responsive element
EgrGLK38	G-box	light responsive element
EgrGLK38	ACE	light responsive element
EgrGLK38	G-box	light responsive element
EgrGLK4	ABRE	abscisic acid responsive element
EgrGLK4	G-box	light responsive element
EgrGLK4	AuxRR-core	auxin responsive element
EgrGLK40	ABRE	abscisic acid responsive element
EgrGLK40	ABRE	abscisic acid responsive element
EgrGLK40	CGTCA-motif	the MeJA responsive element
EgrGLK40	CGTCA-motif	the MeJA responsive element
EgrGLK40	G-box	light responsive element
EgrGLK40	G-box	light responsive element
EgrGLK40	RY-element	seed-specific regulation responsive element
EgrGLK40	RY-element	seed-specific regulation responsive element
EgrGLK40	TGACG-motif	the MeJA responsive element
EgrGLK40	TGACG-motif	the MeJA responsive element
EgrGLK40	G-box	light responsive element
EgrGLK5	G-box	light responsive element
EgrGLK5	G-box	light responsive element
EgrGLK5	G-box	light responsive element
EgrGLK5	TGACG-motif	the MeJA responsive element
EgrGLK5	TGACG-motif	the MeJA responsive element
EgrGLK5	TGACG-motif	the MeJA responsive element
EgrGLK5	TGACG-motif	the MeJA responsive element
EgrGLK5	TGACG-motif	the MeJA responsive element
EgrGLK5	G-box	light responsive element
EgrGLK5	G-box	light responsive element
EgrGLK5	G-box	light responsive element
EgrGLK5	TCA-element	salicylic acid responsive element
EgrGLK5	TCA-element	salicylic acid responsive element
EgrGLK5	CGTCA-motif	the MeJA responsive element
EgrGLK5	CGTCA-motif	the MeJA responsive element
EgrGLK5	CGTCA-motif	the MeJA responsive element
EgrGLK5	CGTCA-motif	the MeJA responsive element
EgrGLK5	CGTCA-motif	the MeJA responsive element
EgrGLK5	ABRE	abscisic acid responsive element
EgrGLK5	ABRE	abscisic acid responsive element
EgrGLK5	ABRE	abscisic acid responsive element
EgrGLK5	ABRE	abscisic acid responsive element
EgrGLK5	ABRE	abscisic acid responsive element
EgrGLK6	G-box	light responsive element
EgrGLK6	GCN4-motif	endosperm responsive element
EgrGLK7	G-box	light responsive element
EgrGLK7	G-box	light responsive element
EgrGLK7	TGACG-motif	the MeJA responsive element
EgrGLK7	AuxRR-core	auxin responsive element
EgrGLK7	G-box	light responsive element
EgrGLK7	G-box	light responsive element
EgrGLK7	G-box	light responsive element
EgrGLK7	G-box	light responsive element
EgrGLK7	G-box	light responsive element
EgrGLK7	ABRE	abscisic acid responsive element
EgrGLK7	CGTCA-motif	the MeJA responsive element
EgrGLK8	TGACG-motif	the MeJA responsive element
EgrGLK8	TGACG-motif	the MeJA responsive element
EgrGLK8	TGACG-motif	the MeJA responsive element
EgrGLK8	TATC-box	gibberellin responsive element
EgrGLK8	GCN4-motif	endosperm responsive element
EgrGLK8	ABRE	abscisic acid responsive element
EgrGLK8	ABRE	abscisic acid responsive element
EgrGLK8	CGTCA-motif	the MeJA responsive element
EgrGLK8	CGTCA-motif	the MeJA responsive element
EgrGLK8	CGTCA-motif	the MeJA responsive element
EgrGLK8	G-box	light responsive element
EgrGLK8	G-box	light responsive element
EgrGLK9	CGTCA-motif	the MeJA responsive element
EgrGLK9	CGTCA-motif	the MeJA responsive element
EgrGLK9	ABRE	abscisic acid responsive element
EgrGLK9	ABRE	abscisic acid responsive element
EgrGLK9	ABRE	abscisic acid responsive element
EgrGLK9	ABRE	abscisic acid responsive element
EgrGLK9	ABRE	abscisic acid responsive element
EgrGLK9	ABRE	abscisic acid responsive element
EgrGLK9	ABRE	abscisic acid responsive element
EgrGLK9	ABRE	abscisic acid responsive element
EgrGLK9	CAT-box	meristem responsive element
EgrGLK9	G-box	light responsive element
EgrGLK9	G-box	light responsive element
EgrGLK9	TGACG-motif	the MeJA responsive element
EgrGLK9	TGACG-motif	the MeJA responsive element
EgrGLK9	TCA-element	salicylic acid responsive element
EgrGLK9	G-box	light responsive element
EgrGLK9	G-box	light responsive element
EgrGLK9	G-box	light responsive element
EgrGLK9	G-box	light responsive element
EgrGLK9	G-box	light responsive element
EgrGLK9	circadian	circadian control responsive element

## Sheet: Table S7
Table S7.Differential expression analysis of EgrGLK genes in different polyploid Eucalyptus leaves
Gene_id	TB log2(fc)	JL log2(fc)	ML log2(fc)	SL log2(fc)
EgrGLK1	-0.66616	0.11758	1.08295	0.946671
EgrGLK2	-0.493516	0.213787	0.736383	0.805236
EgrGLK3	-0.339109	0.036013	0.826196	0.0521201
EgrGLK5	0.338588	0.0464657	2.36023	3.63878
EgrGLK6	2.08952	0.104176	-0.705132	0.0639143
EgrGLK7	-0.6717	8.74639e-06	-0.000152814	0.408106
EgrGLK8	0.227013	1	0.303188	0.0402157
EgrGLK9	-0.313975	0.798746	0.97358	0.850274
EgrGLK10	0.04024	0.309648	0.176222	0.754254
EgrGLK11	-1.05835	0.358303	3.4108	2.16246
EgrGLK12	-0.0301303	0.953507	1.13507	0.405008
EgrGLK13	-1.04506	0.00134023	0.136548	0.476796
EgrGLK14	1.7103	0.0176315	-0.141385	-0.0164944
EgrGLK15	-0.41573	0.0692995	0.287016	0.173752
EgrGLK17	0.277402	4.10085e-05	0.903494	0.875066
EgrGLK18	-0.430911	0.425298	0.300949	-0.22726
EgrGLK19	-0.426211	0.591874	0.480263	0.289449
EgrGLK20	-2.3061	0.00230339	-1.75126	-1.15499
EgrGLK21	-0.71379	0.0397865	0.6306	1.24609
EgrGLK23	-0.10061	0.0893346	-0.240732	-0.39845
EgrGLK24	-0.686075	0.294397	0.815101	0.639776
EgrGLK25	-0.317978	0.134584	1.01838	0.930235
EgrGLK26	2.25041	0.0667341	-0.613611	-0.172964
EgrGLK27	0.381575	0.034631	0.395747	0.901912
EgrGLK28	-0.209596	0.821059	1.17566	1.63075
EgrGLK29	0.35715	0.00386965	0.160225	-1.32551
EgrGLK30	-0.243967	0.500588	-0.144465	0.117683
EgrGLK31	-0.64079	0.385855	-0.103355	0.397735
EgrGLK32	2.18056	0.00219073	-0.705375	0.0766789
EgrGLK33	0.611183	0.614868	-0.0752397	-0.105173
EgrGLK34	-0.380777	0.512439	0.780892	1.52829
EgrGLK35	1.46344	0.639787	-1.35205	0.121285
EgrGLK37	-0.637124	0.015936	0.568041	0.304777
EgrGLK38	2.0345	0.119223	0.28772	1.05557
EgrGLK39	-0.313283	0.0529895	0.549233	0.877094
EgrGLK40	-0.613954	0.274086	-1.52264	-0.394221

## Sheet: Table S8
Table S8. The relationship between EgrGLK genes and chlorophyll synthesis related genes
Name	Chlorophyll synthesis related genes	r	Pvalue	Relation
EgrGLK1	GUN1	0.680934	0.000249704	positive
EgrGLK1	DVR	0.626864	0.00104555	positive
EgrGLK2	HEMB1	0.780869	6.71385e-06	positive
EgrGLK2	CHLD	0.709851	0.000102238	positive
EgrGLK2	HEME2	0.708673	0.000106241	positive
EgrGLK2	PPOX1-2	0.696171	0.000157968	positive
EgrGLK2	EARS	0.677702	0.000274246	positive
EgrGLK2	CAO	0.654394	0.000522065	positive
EgrGLK2	GUN1	0.650905	0.000572239	positive
EgrGLK2	HEMA1-3	0.641305	0.000732378	positive
EgrGLK2	HEMH-2	0.626026	0.00106679	positive
EgrGLK3	HEML	0.956369	3.07047e-13	positive
EgrGLK3	HEMB1	0.954175	5.2139e-13	positive
EgrGLK3	CHLI-3	0.945925	3.09875e-12	positive
EgrGLK3	PPOX1-2	0.930321	4.68173e-11	positive
EgrGLK3	HEMA1-3	0.923977	1.18489e-10	positive
EgrGLK3	CHLD	0.885072	9.2735e-09	positive
EgrGLK3	HEME2	0.866225	4.49844e-08	positive
EgrGLK3	HEMF	0.861909	6.24655e-08	positive
EgrGLK3	CHLG	0.843419	2.27333e-07	positive
EgrGLK3	CHLM-2	0.82814	5.87153e-07	positive
EgrGLK3	HEME1	0.82043	9.15826e-07	positive
EgrGLK3	CRD1	0.755923	1.93619e-05	positive
EgrGLK3	EARS	0.700377	0.00013854	positive
EgrGLK3	HEMC	0.686617	0.000211162	positive
EgrGLK3	HEMH-2	0.646729	0.000637736	positive
EgrGLK3	CHLH	0.627175	0.00103775	positive
EgrGLK3	GUN4	0.616678	0.00133018	positive
EgrGLK6	DVR	0.676701	0.000282255	positive
EgrGLK7	DVR	0.759434	1.68082e-05	positive
EgrGLK8	CAO	0.640421	0.000748904	positive
EgrGLK8	CHLH	0.636935	0.000817213	positive
EgrGLK8	HEMH-2	0.627405	0.00103201	positive
EgrGLK9	GUN1	0.771693	1.00637e-05	positive
EgrGLK9	CAO	0.737429	3.93225e-05	positive
EgrGLK9	DVR	0.648973	0.00060178	positive
EgrGLK10	HEMH-1	0.803629	2.25295e-06	positive
EgrGLK10	HEMC	0.615469	0.001368	positive
EgrGLK12	GUN1	0.725223	6.08562e-05	positive
EgrGLK13	HEME1	0.753436	2.13726e-05	positive
EgrGLK13	PPOX1-2	0.663356	0.00041024	positive
EgrGLK13	HEMC	0.662687	0.0004178	positive
EgrGLK13	HEMF	0.621975	0.00117483	positive
EgrGLK13	CHLI-3	0.606713	0.00167043	positive
EgrGLK17	HEMH-1	0.849217	1.54446e-07	positive
EgrGLK18	HEME1	0.839151	2.99251e-07	positive
EgrGLK18	HEMC	0.780171	6.9284e-06	positive
EgrGLK18	PPOX1-2	0.769178	1.12083e-05	positive
EgrGLK18	HEMF	0.750807	2.36966e-05	positive
EgrGLK18	CHLI-3	0.717119	8.0331e-05	positive
EgrGLK18	HEML	0.714783	8.68713e-05	positive
EgrGLK18	HEMB1	0.686299	0.000213178	positive
EgrGLK19	EARS	0.653838	0.000529792	positive
EgrGLK19	HEMB1	0.614361	0.00140346	positive
EgrGLK21	HEMH-1	0.684846	0.000222579	positive
EgrGLK21	HEME1	0.601655	0.00186989	positive
EgrGLK24	HEMC	0.81276	1.39664e-06	positive
EgrGLK24	HEME1	0.810425	1.58211e-06	positive
EgrGLK24	HEMF	0.685451	0.000218622	positive
EgrGLK25	CAO	0.909858	7.21704e-10	positive
EgrGLK25	GUN1	0.897049	2.92754e-09	positive
EgrGLK25	HEMH-2	0.653779	0.00053062	positive
EgrGLK27	CHLI-3	0.754175	2.07571e-05	positive
EgrGLK27	PPOX1-2	0.746707	2.77665e-05	positive
EgrGLK27	HEMA1-3	0.738844	3.73254e-05	positive
EgrGLK27	HEMB1	0.725533	6.02013e-05	positive
EgrGLK27	HEML	0.698565	0.000146639	positive
EgrGLK27	HEME2	0.686366	0.000212753	positive
EgrGLK27	HEMF	0.685642	0.000217383	positive
EgrGLK27	HEME1	0.651655	0.000561119	positive
EgrGLK27	CHLG	0.636021	0.000835995	positive
EgrGLK27	CHLM-2	0.634788	0.000861901	positive
EgrGLK27	CRD1	0.627084	0.00104001	positive
EgrGLK27	CHLD	0.612878	0.00145217	positive
EgrGLK28	GUN1	0.698678	0.000146122	positive
EgrGLK28	EARS	0.696579	0.000155987	positive
EgrGLK28	HEMH-1	0.618943	0.00126173	positive
EgrGLK29	DVR	0.889799	5.9768e-09	positive
EgrGLK30	HEME1	0.890399	5.64495e-09	positive
EgrGLK30	CHLI-3	0.878776	1.61741e-08	positive
EgrGLK30	HEML	0.826539	6.45096e-07	positive
EgrGLK30	HEMF	0.799411	2.78685e-06	positive
EgrGLK30	PPOX1-2	0.779091	7.27206e-06	positive
EgrGLK30	HEMC	0.745331	2.92639e-05	positive
EgrGLK30	HEMA1-3	0.719476	7.41696e-05	positive
EgrGLK30	HEMB1	0.698774	0.000145682	positive
EgrGLK30	GUN4	0.611747	0.00149029	positive
EgrGLK33	CAO	0.691617	0.000181654	positive
EgrGLK34	CAO	0.780364	6.8684e-06	positive
EgrGLK34	GUN1	0.779973	6.99035e-06	positive
EgrGLK37	CHLI-3	0.961671	7.56813e-14	positive
EgrGLK37	HEMA1-3	0.917158	2.95123e-10	positive
EgrGLK37	HEML	0.875597	2.11747e-08	positive
EgrGLK37	PPOX1-2	0.871277	3.01863e-08	positive
EgrGLK37	HEME1	0.857936	8.37015e-08	positive
EgrGLK37	HEMF	0.845162	2.02723e-07	positive
EgrGLK37	HEMB1	0.841699	2.54211e-07	positive
EgrGLK37	CHLD	0.807801	1.81643e-06	positive
EgrGLK37	HEME2	0.792215	3.96101e-06	positive
EgrGLK37	CRD1	0.790583	4.28173e-06	positive
EgrGLK37	CHLM-2	0.785234	5.50058e-06	positive
EgrGLK37	CHLG	0.772119	9.88028e-06	positive
EgrGLK37	GUN4	0.769738	1.09441e-05	positive
EgrGLK37	HEMC	0.677714	0.000274148	positive
EgrGLK37	CHLH	0.629034	0.000992179	positive
EgrGLK37	HEMH-2	0.611474	0.0014996	positive
EgrGLK38	CAO	0.681537	0.000245342	positive
EgrGLK38	HEMH-2	0.634062	0.000877492	positive
EgrGLK38	CHLH	0.618947	0.00126162	positive
EgrGLK39	PPOX1-2	0.713648	9.02177e-05	positive
EgrGLK39	HEME1	0.683929	0.000228692	positive
EgrGLK39	HEMF	0.67274	0.000316	positive
EgrGLK39	HEMB1	0.664734	0.000395038	positive
EgrGLK39	HEMA1-3	0.643674	0.000689652	positive
EgrGLK39	CHLI-3	0.632169	0.00091924	positive
EgrGLK5	DVR	-0.605999	0.00169746	negtive
EgrGLK5	CAO	-0.796874	3.15955e-06	negtive
EgrGLK6	HEMF	-0.693009	0.000174105	negtive
EgrGLK6	HEME1	-0.77045	1.06159e-05	negtive
EgrGLK6	HEMC	-0.778023	7.62724e-06	negtive
EgrGLK8	HEMH-1	-0.652095	0.000554677	negtive
EgrGLK10	DVR	-0.621087	0.00119974	negtive
EgrGLK14	HEME1	-0.630906	0.000948052	negtive
EgrGLK15	CHLM-2	-0.671702	0.000325398	negtive
EgrGLK15	CRD1	-0.697788	0.000150235	negtive
EgrGLK15	GUN4	-0.877836	1.75288e-08	negtive
EgrGLK23	EARS	-0.617759	0.00129712	negtive
EgrGLK23	HEMC	-0.637704	0.000801695	negtive
EgrGLK23	HEMH-1	-0.794097	3.61783e-06	negtive
EgrGLK26	HEMF	-0.609258	0.00157715	negtive
EgrGLK26	PPOX1-2	-0.614443	0.00140082	negtive
EgrGLK26	HEMC	-0.634544	0.000867117	negtive
EgrGLK26	HEME1	-0.706612	0.000113578	negtive
EgrGLK30	DVR	-0.644103	0.000682138	negtive
EgrGLK31	CAO	-0.669919	0.000342114	negtive
EgrGLK31	DVR	-0.698465	0.000147095	negtive
EgrGLK32	CHLG	-0.603753	0.00178484	negtive
EgrGLK32	HEMF	-0.631158	0.000942251	negtive
EgrGLK32	CRD1	-0.638151	0.000792794	negtive
EgrGLK32	HEML	-0.663588	0.000407641	negtive
EgrGLK32	HEMB1	-0.668399	0.000356953	negtive
EgrGLK32	GUN4	-0.679838	0.000257806	negtive
EgrGLK32	PPOX1-2	-0.719819	7.33086e-05	negtive
EgrGLK32	HEME1	-0.732917	4.63359e-05	negtive
EgrGLK32	HEMA1-3	-0.7336	4.52092e-05	negtive
EgrGLK32	CHLI-3	-0.801528	2.50632e-06	negtive
EgrGLK35	HEMC	-0.642049	0.000718715	negtive
EgrGLK35	HEMH-1	-0.752196	2.24423e-05	negtive
EgrGLK39	DVR	-0.628934	0.000994582	negtive
EgrGLK40	HEMC	-0.620747	0.0012094	negtive
EgrGLK40	HEMH-1	-0.807365	1.85822e-06	negtive

## Sheet: Table S9
Table S9. Prediction of miRNAs targeting EgrGLK genes
miRNA name	miRNA rename	Mature sequence	miRNA family
conserved_NW_010092438.1_671	egr_miR1_671	UGCACUGCCUCUUCCCUGGC	MIR408
conserved_NW_010092438.1_722	egr_miR1_722	AGAUGUUGGCGCGCCUCAAAC	MIR171_1
conserved_NW_010092438.1_986	egr_miR1_986	AGAGCAAAAGAAGAGGAGGGG
conserved_NW_010092439.1_3342	egr_miR2_3342	CUGUUGAUGGAAUUCAGGCGU
conserved_NW_010092439.1_3521	egr_miR2_3521	CUGAAGUGUUUGGGGGAACUC	MIR395
conserved_NW_010092439.1_5394	egr_miR2_5394	AAGCUCAGGAGGGAUAGCGCC	MIR390
conserved_NW_010092439.1_5644	egr_miR2_5644	UCGAUAAACCUCUGCAUCCAG	MIR162_2
conserved_NW_010092439.1_5973	egr_miR2_5973	AUGAUCUGAUGUGUAAUUGUUGUC
conserved_NW_010092440.1_10181	egr_miR3_10181	UUCCACAGCUUUCUUGAACUU	MIR396
conserved_NW_010092440.1_10469	egr_miR3_10469	UGACAGAAGAGAGUGAGCACA
conserved_NW_010092440.1_10605	egr_miR3_10605	UGACAGAAGAGAGUGAGCACA
conserved_NW_010092440.1_10935	egr_miR3_10935	UUCCACAGCUUUCUUGAACU	MIR396
conserved_NW_010092440.1_11291	egr_miR3_11291	UUGACAGAAGAGAGUGAGCAC
conserved_NW_010092440.1_11516	egr_miR3_11516	GUGAAGUGUUUGGGGGAACUC	MIR395
conserved_NW_010092440.1_11885	egr_miR3_11885	UUGACAGAAGAGAGUGAGCAC
conserved_NW_010092440.1_12421	egr_miR3_12421	UGACAGAAGAGAGUGAGCACA
conserved_NW_010092440.1_12913	egr_miR3_12913	UUCCACAGCUUUCUUGAACU	MIR396
conserved_NW_010092440.1_12914	egr_miR3_12914	UUCCACAGCUUUCUUGAACU	MIR396
conserved_NW_010092440.1_7864	egr_miR3_7864	UGACAGAAGAGAGUGAGCACA
conserved_NW_010092440.1_8197	egr_miR3_8197	UUGAGCCGCGCCAAUAUCACU	MIR171_1
conserved_NW_010092440.1_8201	egr_miR3_8201	GCUCAAGAAAGCUGUGGGACG	MIR396
conserved_NW_010092440.1_9458	egr_miR3_9458	UGACAGAAGAGAGUGAGCACA
conserved_NW_010092440.1_9464	egr_miR3_9464	UGACAGAAGAGAGUGAGCACA
conserved_NW_010092440.1_9466	egr_miR3_9466	UGACAGAAGAGAGUGAGCACA
conserved_NW_010092440.1_9468	egr_miR3_9468	UGACAGAAGAGAGUGAGCACA
conserved_NW_010092440.1_9771	egr_miR3_9771	GUGAAUUGAUGGACUUGGGAGAGU
conserved_NW_010092441.1_14094	egr_miR4_14094	AGGGCUUCUUUCCUUUGGCAGG	MIR399
conserved_NW_010092443.1_21836	egr_miR6_21836	UUGACAGAAGAGAGAGAGCAC
conserved_NW_010092443.1_23164	egr_miR6_23164	CGUGUUCUUCGAAUGGAUCUCU
conserved_NW_010092444.1_27640	egr_miR7_27640	UUUCCUAUUCCUCCCAUUCCAU	MIR482
conserved_NW_010092444.1_27782	egr_miR7_27782	CUGAAGUGUUUGGGGGAACUC	MIR395
conserved_NW_010092444.1_27790	egr_miR7_27790	GUGAAGUGUUUGGGGGAACUC	MIR395
conserved_NW_010092444.1_27794	egr_miR7_27794	GUGAAGUGUUUGGGGGAACUC	MIR395
conserved_NW_010092444.1_27798	egr_miR7_27798	GUGAAGUGUUUGGGGGAACUC	MIR395
conserved_NW_010092444.1_27896	egr_miR7_27896	AGAAUCUUGAUGAUGCUGCAU	MIR172
conserved_NW_010092445.1_28133	egr_miR8_28133	UCGGACCAGGCUUCAUUCCCC	MIR166
conserved_NW_010092445.1_28179	egr_miR8_28179	UUAGAUGACCAUCAACGGACA	MIR827_4
conserved_NW_010092445.1_29165	egr_miR8_29165	CCAAUAGAGGACAUGGAGAGG
conserved_NW_010092445.1_30609	egr_miR8_30609	UCGGACCAGGCUUCAUUCCCC	MIR166
conserved_NW_010092445.1_30935	egr_miR8_30935	UGAAGCUGCCAGCGUGAUCUC	MIR167_1
conserved_NW_010092445.1_32271	egr_miR8_32271	UGAAGCUGCCAGCAUGAUC	MIR167_1
conserved_NW_010092445.1_32917	egr_miR8_32917	UGAAGCUGCCAGCAUGAUCUGA	MIR167_1
conserved_NW_010092445.1_32995	egr_miR8_32995	UGGAGAAGCAGGGCACGUGCA	MIR164
conserved_NW_010092447.1_36685	egr_miR10_36685	AAAUAAAAAUACGUAGAUAAGAUC
conserved_NW_010092447.1_36713	egr_miR10_36713	AGAAUCUUGAUGAUGCUGCAU	MIR172
conserved_NW_010092448.1_39838	egr_miR11_39838	UGCCUGGCUCCCUGAAUGCC	MIR160
conserved_NW_010092448.1_40550	egr_miR11_40550	AAGCUCAGGAGGGAUAGCGCC	MIR390
conserved_NW_010092448.1_40710	egr_miR11_40710	UGAAGCUGCCAGCAUGAUC	MIR167_1
conserved_NW_010092448.1_41117	egr_miR11_41117	UUUGGAUUGAAGGGAGCUCC	MIR159
conserved_NW_010092448.1_42202	egr_miR11_42202	AUCAAUGGUUGUGAUUGACUCGGU
conserved_NW_010092448.1_42341	egr_miR11_42341	UAGGAUUCGUAUUAGUUGGAU
conserved_NW_010093044.1_45505	egr_miR15_45505	AGAUUGGGAUCGGAGAACGGAGCC
conserved_NW_010096644.1_47773	egr_miR21_47773	UGAAACAUAUCAACAAUGAGC
non-conserved_NW_010092438.1_2460	egr_miR1_2460	UACAGCAAGGAAGUGAGAGCG
non-conserved_NW_010092438.1_776	egr_miR1_776	CUCCCUCUCUAUCUAUCCAAG	MIR156
non-conserved_NW_010092438.1_939	egr_miR1_939	UACAGCAAGGAAGUGAGAGCG
non-conserved_NW_010092439.1_4259	egr_miR2_4259	AUUUCCGAGUGGGUCUAUAGAACC	bantam
non-conserved_NW_010092439.1_5199	egr_miR2_5199	UGAAGUGAUCAGGGGAACUCC	MIR395
non-conserved_NW_010092440.1_12253	egr_miR3_12253	UUUAUAUCAAGGUAAUGCUCU
non-conserved_NW_010092440.1_9544	egr_miR3_9544	UUUAUAUCAAGGUAAUGCUCU
non-conserved_NW_010092440.1_9624	egr_miR3_9624	UUUAUAUCAAGGUAAUGCUCU
non-conserved_NW_010092441.1_14758	egr_miR4_14758	UAUGACACGGUGUGCUUCUGUAGC	MIR1119
non-conserved_NW_010092441.1_15705	egr_miR4_15705	UGCCACCAGCAGCUUCUUCUG
non-conserved_NW_010092442.1_17830	egr_miR5_17830	UCUGGGACGGCUGCUCGCUCGAGC	MIR166
non-conserved_NW_010092442.1_19999	egr_miR5_19999	AGCUAGGUAGGGCUCGAGCCU
non-conserved_NW_010092443.1_21666	egr_miR6_21666	AUUUGGGCCAUCUACAGAACC
non-conserved_NW_010092443.1_24330	egr_miR6_24330	UCCGGGGAGUAGAAUUAUCGUG	MIR8771
non-conserved_NW_010092444.1_25340	egr_miR7_25340	UCGCGGUUCCAGAUCUGGAUG	bantam
non-conserved_NW_010092444.1_25342	egr_miR7_25342	UCGCGGUUCCAGAUCUGGAUG	bantam
non-conserved_NW_010092444.1_26383	egr_miR7_26383	AAGGGGUAGAACUUGCUGAGACGU
non-conserved_NW_010092444.1_27637	egr_miR7_27637	CAUGGGUCGUUUGGUGAGAGG
non-conserved_NW_010092445.1_28734	egr_miR8_28734	UGGACCUGAUUCAUGCAUUCU
non-conserved_NW_010092446.1_33367	egr_miR9_33367	CUUGACUCAAGAUUCUUUGUU
non-conserved_NW_010092446.1_33368	egr_miR9_33368	CUUGACUCAAGAUUCUUUGUU
non-conserved_NW_010092446.1_34427	egr_miR9_34427	AUGACGGAAGGGAAGAAUGAGAGU
non-conserved_NW_010092446.1_34474	egr_miR9_34474	UCGCGGUUCCAGAUCUGGAUG	bantam
non-conserved_NW_010092447.1_37125	egr_miR10_37125	UGAAGUGAUCAGGGGAACUCC	MIR395
non-conserved_NW_010092447.1_37129	egr_miR10_37129	UGAAGUGAUCAGGGGAACUCC	MIR395
non-conserved_NW_010092447.1_38839	egr_miR10_38839	UUUGUCGCAGGAGAGGUGGCACC	MIR3627
non-conserved_NW_010092448.1_39449	egr_miR11_39449	CUUUAGGAAAUUAACGAGACA
non-conserved_NW_010092448.1_40518	egr_miR11_40518	AUCACCGUCGACUGUUUUGAAAAC	MIR158
non-conserved_NW_010092448.1_40924	egr_miR11_40924	UCAUGCGAUCCCUUCGGAAUU	MIR393
non-conserved_NW_010092766.1_44855	egr_miR13_44855	UGAAGUGAUCAGGGGAACUCC	MIR395
non-conserved_NW_010092766.1_44859	egr_miR13_44859	UGAAGUGAUCAGGGGAACUCC	MIR395
non-conserved_NW_010092812.1_44989	egr_miR14_44989	UUGGAUGUCUUCAAGGAAACU	MIR862_2
